# Supplementary material for: CARD14 Signalling Ensures Cell Survival and Cancer Associated Gene Expression in Prostate Cancer Cells
Source: Biomedicines. 2022 Aug 18;10(8):2008. doi: 10.3390/biomedicines10082008 (PMC9405774; doi:10.3390/biomedicines10082008)
Supplement: Supplementary file 1 [file biomedicines-10-02008-s001.zip]

Archive with 1 entries (1 files):
- biomedicines-1825493-supplementary.xlsx
