# Supplementary material for: CARD14 Signalling Ensures Cell Survival and Cancer Associated Gene Expression in Prostate Cancer Cells
Source: Biomedicines. 2022 Aug 18;10(8):2008. doi: 10.3390/biomedicines10082008 (PMC9405774; doi:10.3390/biomedicines10082008)
Supplement: Supplementary file 1 [file biomedicines-10-02008-s001.zip › biomedicines-1825493-supplementary.xlsx]

## Sheet: Sheet1
FA	NHEJ	NER	BER	TLS	DS	HR	MMR	DR
FANCA	XRCC6	XPC	UNG	POLA1	ATR	RAD51	MSH2	MGMT
FANCB	XRCC5	RAD23B	SMUG1	POLB	ATRIP	RAD51L1	MSH3	ALKBH2
FANCC	PRKDC	CETN2	MBD4	POLD1	MDC1	RAD51L3	MSH6	ALKBH3
BRCA2	LIG4	RAD23A	TDG	POLD2	PCNA	HELQ	MLH1
FANCD2	XRCC4	XPA	OGG1	POLD3	RAD1	C9orf119	PMS2
FANCE	DCLRE1C	DDB1	MUTYH	POLD4	RAD9A	C19orf39	MSH4
FANCF	NHEJ1	DDB2	NTHL1	POLE2	HUS1	ZSWIM7	MSH5
FANCG		RPA1	MPG	POLE3	RAD17	KIAA0146	MLH3
FANCI		RPA2	NEIL1	POLE4	CHEK1	PDS5B	PMS1
BRIP1		RPA3	NEIL2	POLE	CHEK2	DMC1	PMS2L3
FANCL		ERCC3	NEIL3	REV3L	TP53	XRCC2	HFM1
FANCM		ERCC2		MAD2L2	TP53BP1	XRCC3
PALB2		GTF2H1		REV1	RIF1	RAD52
RAD51C		GTF2H2		POLG	TOPBP1	RAD54L
C1orf86		GTF2H3		POLH	CLK2	RAD54B
C19orf40		GTF2H4		POLI	PER1	BRCA1
C17orf70		GTF2H5		POLK		BARD1
UBE2T		GTF2E2		POLL		FAM175A
		CDK7		POLM		PAXIP1
		CCNH		POLN		SMC5
		MNAT1		POLQ		SMC6
		ERCC5		CCDC111		C20orf196
		ERCC1		DNTT		FAM35A
		ERCC4				SHFM1
		LIG1				RAD50
		ERCC8				MRE11A
		ERCC6				NBN
		KIAA1530				RBBP8
		XAB2				MUS81
		MMS19				EME1
						EME2
						GIYD2
						GEN1
